# Supplementary material for: Combination of Cpb-Hsp70 typing methods reveals genetic divergence between Leishmania infantum strains causing human tegumentary leishmaniasis in northern Italy and central Spain: a retrospective study
Source: Infect Dis Poverty. 2025 May 26;14:41. doi: 10.1186/s40249-025-01309-5 (PMC12105401; doi:10.1186/s40249-025-01309-5)
Supplement: Supplementary file 1 — Additional file 1. Table S1. Study dataset and Hsp70 sequences. [file 40249_2025_1309_MOESM1_ESM.xlsx]

## Sheet: Metropolitan city of Bologna
Notes	Sample code	Sample/Isolate	Fresh/FFPE biopsy/Isolate code	Sex	Age	TL disease form	Hsp70 typing	Hsp70 Accession Number or sequence	Cpb results
Relapse (Multiple lesions-hard palate)	BO90 (a)	Sample	Fresh biopsy	M	34	ML	L.infantum (Genotype A)	OR682823	F
Relapse (Multiple lesions-cheek)	BO90 (b)	Sample	Fresh biopsy	M	34	ML	L.infantum (Genotype A)	OR682824	F
First diagnosis	BO23 (a)	Sample	FFPE biopsy	M	34	ML	L.donovani complex (Genotype G)	MN938336	N/A
First diagnosis	BO141	Sample	FFPE biopsy	M	82	CL	N/A	/	E/F
First diagnosis	BO73	Sample	FFPE biopsy	M	49	CL	L.donovani complex (Genotype G)	OR682813	E/F
First diagnosis	BO67	Sample	FFPE biopsy	M	51	CL	L. donovani complex (Genotype E)	OR682810	N/A
First diagnosis	BO96	Sample	FFPE biopsy	F	64	CL	L.donovani complex (Genotype G)	OR682828	E/F
First diagnosis	BO117	Sample	FFPE biopsy	F	39	ML	L.donovani complex (Genotype G)	OR682841	F
First diagnosis	BO114	Sample	FFPE biopsy	M	2	CL	L.infantum (Genotype A)	OR682838	F
First diagnosis (Multiple lesions-hellbow)	BO136 (a)	Sample	FFPE biopsy	M	57	ML	L.donovani complex (Genotype G)	OR682861	E
First diagnosis (Multiple lesions-lip)	BO136 (b)	Sample	FFPE biopsy	M	57	ML	L.donovani complex (Genotype G)	OR682862	N/A
First diagnosis	BO115 (a)	Sample	FFPE biopsy	F	38	CL	L.donovani complex (Genotype C)	OR682839	N/A
First diagnosis	BO116	Sample	FFPE biopsy	M	68	CL	L.donovani complex (Genotype G)	OR682840	E/F
First diagnosis	BO142	Sample	FFPE biopsy	F	53	ML	L.donovani complex (Genotype G)	GGTAAGARCCTGGCGTCGAGCCACCGCGCGCTGCGCCGTCTGCGCACGGCGTGCGAGCGCGCGAAGCGCACGCTGTCGTCCGCGACGCAGGCGACGATCGAGATCGACGCGYTGTTCGAGAACGTTGACTTTCAGGCCACCATCACGCGCGCGCGCTTCGAGGAGCTGTGCGGCGACC	N/A
First diagnosis	BO143	Sample	FFPE biopsy	M	56	ML	L.donovani complex (Genotype C)	GGTAAGAGCCTGGCGTCGAGCCACCGCGCGCTGCGCCGTCTGCGCACGGCGTGCGAGCGCGCGAAGCGCACGCTGTCGTCCGCGACGCAGGCGACGATCGAGATCGACGCGCTGTTCGAGAACGTTGACTTTCAGGCCACCATCACGCGCGCGCGCTTCGAGGAGCTGTGCGGCGACC	E/F
First diagnosis	BO144	Sample	FFPE biopsy	M	63	ML	L.donovani complex (Genotype C)	GGTAAGAGCCTGGCGTCGAGCCACCGCGCGCTGCGCCGTCTGCGCACGGCGTGCGAGCGCGCGAAGCGCACGCTGTCGTCCGCGACGCAGGCGACGATCGAGATCGACGCGCTGTTCGAGAACGTTGACTTTCAGGCCACCATCACGCGCGCGCGCTTCGAGGAGCTGTGCGGCGACC	F
First diagnosis	BO145	Sample	FFPE biopsy	M	58	CL	L.donovani complex (Genotype G)	GGTAAGARCCTGGCGTCGAGCCACCGCGCGCTGCGCCGTCTGCGCACGGCGTGCGAGCGCGCGAAGCGCACGCTGTCGTCCGCGACGCAGGCGACGATCGAGATCGACGCGYTGTTCGAGAACGTTGACTTTCAGGCCACCATCACGCGCGCGCGCTTCGAGGAGCTGTGCGGCGACC	E
2021 relapse	BO23 (b)	Sample	Fresh biopsy	M	61	ML	L.donovani complex (Genotype G)	GGTAAGARCCTGGCGTCGAGCCACCGCGCGCTGCGCCGTCTGCGCACGGCGTGCGAGCGCGCGAAGCGCACGCTGTCGTCCGCGACGCAGGCGACGATCGAGATCGACGCGYTGTTCGAGAACGTTGACTTTCAGGCCACCATCACGCGCGCGCGCTTCGAGGAGCTGTGCGGCGACC	E/F
First diagnosis	BO146	Sample	FFPE biopsy	M	43	ML	L.infantum (Genotype A)	GGTAAGAACCTGGCGTCGAGCCACCGCGCGCTGCGCCGTCTGCGCACGGCGTGCGAGCGCGCGAAGCGCACGCTGTCGTCCGCGACGCAGGCGACGATCGAGATCGACGCGTTGTTCGAGAACGTTGACTTTCAGGCCACCATCACGCGCGCGCGCTTCGAGGAGCTGTGCGGCGACC	F
First diagnosis	BO147	Sample	FFPE biopsy	F	1	CL	L.donovani complex (Genotype G)	GGTAAGARCCTGGCGTCGAGCCACCGCGCGCTGCGCCGTCTGCGCACGGCGTGCGAGCGCGCGAAGCGCACGCTGTCGTCCGCGACGCAGGCGACGATCGAGATCGACGCGYTGTTCGAGAACGTTGACTTTCAGGCCACCATCACGCGCGCGCGCTTCGAGGAGCTGTGCGGCGACC	E/F
First diagnosis	BO148	Sample	FFPE biopsy	M	59	CL	L.infantum (Genotype A)	GGTAAGAACCTGGCGTCGAGCCACCGCGCGCTGCGCCGTCTGCGCACGGCGTGCGAGCGCGCGAAGCGCACGCTGTCGTCCGCGACGCAGGCGACGATCGAGATCGACGCGTTGTTCGAGAACGTTGACTTTCAGGCCACCATCACGCGCGCGCGCTTCGAGGAGCTGTGCGGCGACC	N/A
2022 relapse	BO149	Sample	Fresh biopsy	M	52	CL	L.donovani complex (Genotype C)	GGTAAGAGCCTGGCGTCGAGCCACCGCGCGCTGCGCCGTCTGCGCACGGCGTGCGAGCGCGCGAAGCGCACGCTGTCGTCCGCGACGCAGGCGACGATCGAGATCGACGCGCTGTTCGAGAACGTTGACTTTCAGGCCACCATCACGCGCGCGCGCTTCGAGGAGCTGTGCGGCGACC	F
First diagnosis	BO150	Sample	Fresh biopsy	M	26	CL	L.donovani complex (Genotype G)	GGTAAGARCCTGGCGTCGAGCCACCGCGCGCTGCGCCGTCTGCGCACGGCGTGCGAGCGCGCGAAGCGCACGCTGTCGTCCGCGACGCAGGCGACGATCGAGATCGACGCGYTGTTCGAGAACGTTGACTTTCAGGCCACCATCACGCGCGCGCGCTTCGAGGAGCTGTGCGGCGACC	F
First diagnosis	BO151	Sample	FFPE biopsy	M	10	CL	L.donovani complex (Genotype G)	GGTAAGARCCTGGCGTCGAGCCACCGCGCGCTGCGCCGTCTGCGCACGGCGTGCGAGCGCGCGAAGCGCACGCTGTCGTCCGCGACGCAGGCGACGATCGAGATCGACGCGYTGTTCGAGAACGTTGACTTTCAGGCCACCATCACGCGCGCGCGCTTCGAGGAGCTGTGCGGCGACC	E
First diagnosis	BO152	Sample	FFPE biopsy	M	40	ML	L.donovani complex (Genotype G)	GGTAAGARCCTGGCGTCGAGCCACCGCGCGCTGCGCCGTCTGCGCACGGCGTGCGAGCGCGCGAAGCGCACGCTGTCGTCCGCGACGCAGGCGACGATCGAGATCGACGCGYTGTTCGAGAACGTTGACTTTCAGGCCACCATCACGCGCGCGCGCTTCGAGGAGCTGTGCGGCGACC	E/F
First diagnosis	BO153	Sample	FFPE biopsy	M	59	CL	L.donovani complex (Genotype G)	GGTAAGARCCTGGCGTCGAGCCACCGCGCGCTGCGCCGTCTGCGCACGGCGTGCGAGCGCGCGAAGCGCACGCTGTCGTCCGCGACGCAGGCGACGATCGAGATCGACGCGYTGTTCGAGAACGTTGACTTTCAGGCCACCATCACGCGCGCGCGCTTCGAGGAGCTGTGCGGCGACC	N/A
First diagnosis	BO154	Sample	FFPE biopsy	M	42	CL	L.infantum (Genotype A)	GGTAAGAACCTGGCGTCGAGCCACCGCGCGCTGCGCCGTCTGCGCACGGCGTGCGAGCGCGCGAAGCGCACGCTGTCGTCCGCGACGCAGGCGACGATCGAGATCGACGCGTTGTTCGAGAACGTTGACTTTCAGGCCACCATCACGCGCGCGCGCTTCGAGGAGCTGTGCGGCGACC	N/A
First diagnosis	BO155	Sample	FFPE biopsy	M	67	CL	L.donovani complex (Genotype C)	GGTAAGAGCCTGGCGTCGAGCCACCGCGCGCTGCGCCGTCTGCGCACGGCGTGCGAGCGCGCGAAGCGCACGCTGTCGTCCGCGACGCAGGCGACGATCGAGATCGACGCGCTGTTCGAGAACGTTGACTTTCAGGCCACCATCACGCGCGCGCGCTTCGAGGAGCTGTGCGGCGACC	N/A
2022 relapse	BO115 (b)	Sample	FFPE biopsy	F	40	CL	N/A	/	N/A
First diagnosis	BO156	Isolate	MHOM/IT/2023/IZSLER-Bo03	F	78	CL	L.donovani complex (Genotype G)	GGTAAGARCCTGGCGTCGAGCCACCGCGCGCTGCGCCGTCTGCGCACGGCGTGCGAGCGCGCGAAGCGCACGCTGTCGTCCGCGACGCAGGCGACGATCGAGATCGACGCGYTGTTCGAGAACGTTGACTTTCAGGCCACCATCACGCGCGCGCGCTTCGAGGAGCTGTGCGGCGACC	E/F
First diagnosis	BO157	Sample	FFPE biopsy	M	3	CL	N/A	/	N/A
First diagnosis	BO158	Sample	FFPE biopsy	M	68	ML	L.infantum (Genotype A)	GGTAAGAACCTGGCGTCGAGCCACCGCGCGCTGCGCCGTCTGCGCACGGCGTGCGAGCGCGCGAAGCGCACGCTGTCGTCCGCGACGCAGGCGACGATCGAGATCGACGCGTTGTTCGAGAACGTTGACTTTCAGGCCACCATCACGCGCGCGCGCTTCGAGGAGCTGTGCGGCGACC	F
First diagnosis	BO159	Sample	FFPE biopsy	M	7	CL	L.infantum (Genotype A)	GGTAAGAACCTGGCGTCGAGCCACCGCGCGCTGCGCCGTCTGCGCACGGCGTGCGAGCGCGCGAAGCGCACGCTGTCGTCCGCGACGCAGGCGACGATCGAGATCGACGCGTTGTTCGAGAACGTTGACTTTCAGGCCACCATCACGCGCGCGCGCTTCGAGGAGCTGTGCGGCGACC	N/A
First diagnosis	BO160	Sample	FFPE biopsy	M	63	ML	L.infantum (Genotype A)	GGTAAGAACCTGGCGTCGAGCCACCGCGCGCTGCGCCGTCTGCGCACGGCGTGCGAGCGCGCGAAGCGCACGCTGTCGTCCGCGACGCAGGCGACGATCGAGATCGACGCGTTGTTCGAGAACGTTGACTTTCAGGCCACCATCACGCGCGCGCGCTTCGAGGAGCTGTGCGGCGACC	F
First diagnosis	BO161	Sample	FFPE biopsy	M	58	CL	L.infantum (Genotype A)	GGTAAGAACCTGGCGTCGAGCCACCGCGCGCTGCGCCGTCTGCGCACGGCGTGCGAGCGCGCGAAGCGCACGCTGTCGTCCGCGACGCAGGCGACGATCGAGATCGACGCGTTGTTCGAGAACGTTGACTTTCAGGCCACCATCACGCGCGCGCGCTTCGAGGAGCTGTGCGGCGACC	F
First diagnosis	BO162	Sample	FFPE biopsy	F	83	CL	L.infantum (Genotype A)	GGTAAGAACCTGGCGTCGAGCCACCGCGCGCTGCGCCGTCTGCGCACGGCGTGCGAGCGCGCGAAGCGCACGCTGTCGTCCGCGACGCAGGCGACGATCGAGATCGACGCGTTGTTCGAGAACGTTGACTTTCAGGCCACCATCACGCGCGCGCGCTTCGAGGAGCTGTGCGGCGACC	N/A
First diagnosis	BO163	Sample	FFPE biopsy	M	7	CL	L.donovani complex (Genotype G)	GGTAAGARCCTGGCGTCGAGCCACCGCGCGCTGCGCCGTCTGCGCACGGCGTGCGAGCGCGCGAAGCGCACGCTGTCGTCCGCGACGCAGGCGACGATCGAGATCGACGCGYTGTTCGAGAACGTTGACTTTCAGGCCACCATCACGCGCGCGCGCTTCGAGGAGCTGTGCGGCGACC	N/A
First diagnosis	BO164	Sample	FFPE biopsy	M	73	CL	L.infantum (Genotype A)	GGTAAGAACCTGGCGTCGAGCCACCGCGCGCTGCGCCGTCTGCGCACGGCGTGCGAGCGCGCGAAGCGCACGCTGTCGTCCGCGACGCAGGCGACGATCGAGATCGACGCGTTGTTCGAGAACGTTGACTTTCAGGCCACCATCACGCGCGCGCGCTTCGAGGAGCTGTGCGGCGACC	N/A
First diagnosis	BO165	Sample	FFPE biopsy	M	56	CL	N/A	/	N/A
First diagnosis (Multiple lesions-coscia)	BO166	Sample	FFPE biopsy	F	67	CL	N/A	/	N/A
First diagnosis (Multiple lesions-hellbow)	BO167	Sample	FFPE biopsy	F	67	CL	N/A	/	N/A
First diagnosis	BO168	Isolate	MHOM/IT/2023/IZSLER-Bo04	F	77	CL	L.infantum (Genotype A)	GGTAAGAACCTGGCGTCGAGCCACCGCGCGCTGCGCCGTCTGCGCACGGCGTGCGAGCGCGCGAAGCGCACGCTGTCGTCCGCGACGCAGGCGACGATCGAGATCGACGCGTTGTTCGAGAACGTTGACTTTCAGGCCACCATCACGCGCGCGCGCTTCGAGGAGCTGTGCGGCGACC	E/F

## Sheet: Fuenlabrada
Notes	Sample code	Sample/isolate	Fresh/FFPE biopsy/Isolate code	Sex	Age	TL disease form	Hsp70 typing	Hsp70 Accession Number or Sequence	Cpb results
First diagnosis	ESP_001	Sample	FFPE biopsy	M	36.6685	CL	L.infantum (Genotype A)	GGTAAGAACCTGGCGTCGAGCCACCGCGCGCTGCGCCGTCTGCGCACGGCGTGCGAGCGCGCGAAGCGCACGCTGTCGTCCGCGACGCAGGCGACGATCGAGATCGACGCGTTGTTCGAGAACGTTGACTTTCAGGCCACCATCACGCGCGCGCGCTTCGAGGAGCTGTGCGGCGACC	E
First diagnosis	ESP_002	Sample	FFPE biopsy	M	25.7781	CL	N/A	/	E
First diagnosis	ESP_003	Sample	FFPE biopsy	M	43.5753	CL	L.infantum (Genotype A)	GGTAAGAACCTGGCGTCGAGCCACCGCGCGCTGCGCCGTCTGCGCACGGCGTGCGAGCGCGCGAAGCGCACGCTGTCGTCCGCGACGCAGGCGACGATCGAGATCGACGCGTTGTTCGAGAACGTTGACTTTCAGGCCACCATCACGCGCGCGCGCTTCGAGGAGCTGTGCGGCGACC	E
First diagnosis	ESP_004	Sample	FFPE biopsy	M	53.6	CL	L.infantum (Genotype A)	GGTAAGAACCTGGCGTCGAGCCACCGCGCGCTGCGCCGTCTGCGCACGGCGTGCGAGCGCGCGAAGCGCACGCTGTCGTCCGCGACGCAGGCGACGATCGAGATCGACGCGTTGTTCGAGAACGTTGACTTTCAGGCCACCATCACGCGCGCGCGCTTCGAGGAGCTGTGCGGCGACC	N/A
First diagnosis	ESP_005	Sample	FFPE biopsy	M	52.9288	CL	L.infantum (Genotype A)	GGTAAGAACCTGGCGTCGAGCCACCGCGCGCTGCGCCGTCTGCGCACGGCGTGCGAGCGCGCGAAGCGCACGCTGTCGTCCGCGACGCAGGCGACGATCGAGATCGACGCGTTGTTCGAGAACGTTGACTTTCAGGCCACCATCACGCGCGCGCGCTTCGAGGAGCTGTGCGGCGACC	N/A
First diagnosis	ESP_006	Sample	FFPE biopsy	M	34.3425	CL	L.infantum (Genotype A)	GGTAAGAACCTGGCGTCGAGCCACCGCGCGCTGCGCCGTCTGCGCACGGCGTGCGAGCGCGCGAAGCGCACGCTGTCGTCCGCGACGCAGGCGACGATCGAGATCGACGCGTTGTTCGAGAACGTTGACTTTCAGGCCACCATCACGCGCGCGCGCTTCGAGGAGCTGTGCGGCGACC	N/A
First diagnosis	ESP_007	Sample	FFPE biopsy	F	40.6932	CL	L.infantum (Genotype A)	GGTAAGAACCTGGCGTCGAGCCACCGCGCGCTGCGCCGTCTGCGCACGGCGTGCGAGCGCGCGAAGCGCACGCTGTCGTCCGCGACGCAGGCGACGATCGAGATCGACGCGTTGTTCGAGAACGTTGACTTTCAGGCCACCATCACGCGCGCGCGCTTCGAGGAGCTGTGCGGCGACC	E
First diagnosis	ESP_008	Sample	FFPE biopsy	M	8.24658	CL	L.infantum (Genotype A)	GGTAAGAACCTGGCGTCGAGCCACCGCGCGCTGCGCCGTCTGCGCACGGCGTGCGAGCGCGCGAAGCGCACGCTGTCGTCCGCGACGCAGGCGACGATCGAGATCGACGCGTTGTTCGAGAACGTTGACTTTCAGGCCACCATCACGCGCGCGCGCTTCGAGGAGCTGTGCGGCGACC	E
First diagnosis	ESP_009	Sample	FFPE biopsy	F	81.5178	CL	L.infantum (Genotype A)	GGTAAGAACCTGGCGTCGAGCCACCGCGCGCTGCGCCGTCTGCGCACGGCGTGCGAGCGCGCGAAGCGCACGCTGTCGTCCGCGACGCAGGCGACGATCGAGATCGACGCGTTGTTCGAGAACGTTGACTTTCAGGCCACCATCACGCGCGCGCGCTTCGAGGAGCTGTGCGGCGACC	E
First diagnosis	ESP_010	Sample	FFPE biopsy	M	86.0849	CL	N/A	/	N/A
First diagnosis	ESP_011	Sample	FFPE biopsy	F	74.8658	CL	N/A	/	N/A
First diagnosis	ESP_012	Sample	FFPE biopsy	F	71.3863	CL	L.infantum (Genotype A)	GGTAAGAACCTGGCGTCGAGCCACCGCGCGCTGCGCCGTCTGCGCACGGCGTGCGAGCGCGCGAAGCGCACGCTGTCGTCCGCGACGCAGGCGACGATCGAGATCGACGCGTTGTTCGAGAACGTTGACTTTCAGGCCACCATCACGCGCGCGCGCTTCGAGGAGCTGTGCGGCGACC	E
First diagnosis	ESP_013	Sample	FFPE biopsy	M	62.8384	CL	N/A	/	N/A
First diagnosis	ESP_014	Sample	FFPE biopsy	M	52.0055	CL	L.infantum (Genotype A)	GGTAAGAACCTGGCGTCGAGCCACCGCGCGCTGCGCCGTCTGCGCACGGCGTGCGAGCGCGCGAAGCGCACGCTGTCGTCCGCGACGCAGGCGACGATCGAGATCGACGCGTTGTTCGAGAACGTTGACTTTCAGGCCACCATCACGCGCGCGCGCTTCGAGGAGCTGTGCGGCGACC	E
First diagnosis	ESP_015	Sample	FFPE biopsy	M	51.9068	CL	N/A	/	N/A
First diagnosis	ESP_016	Sample	FFPE biopsy	F	51.5233	CL	L.infantum (Genotype A)	GGTAAGAACCTGGCGTCGAGCCACCGCGCGCTGCGCCGTCTGCGCACGGCGTGCGAGCGCGCGAAGCGCACGCTGTCGTCCGCGACGCAGGCGACGATCGAGATCGACGCGTTGTTCGAGAACGTTGACTTTCAGGCCACCATCACGCGCGCGCGCTTCGAGGAGCTGTGCGGCGACC	N/A
First diagnosis	ESP_017	Sample	FFPE biopsy	F	71.9205	ML	L.infantum (Genotype A)	GGTAAGAACCTGGCGTCGAGCCACCGCGCGCTGCGCCGTCTGCGCACGGCGTGCGAGCGCGCGAAGCGCACGCTGTCGTCCGCGACGCAGGCGACGATCGAGATCGACGCGTTGTTCGAGAACGTTGACTTTCAGGCCACCATCACGCGCGCGCGCTTCGAGGAGCTGTGCGGCGACC	E
First diagnosis	ESP_018	Sample	FFPE biopsy	M	66.326	CL	L.infantum (Genotype A)	GGTAAGAACCTGGCGTCGAGCCACCGCGCGCTGCGCCGTCTGCGCACGGCGTGCGAGCGCGCGAAGCGCACGCTGTCGTCCGCGACGCAGGCGACGATCGAGATCGACGCGTTGTTCGAGAACGTTGACTTTCAGGCCACCATCACGCGCGCGCGCTTCGAGGAGCTGTGCGGCGACC	E
First diagnosis	ESP_019	Sample	FFPE biopsy	M	53.3781	CL	N/A	/	E
First diagnosis	ESP_020	Sample	FFPE biopsy	M	24.6904	CL	N/A	/	N/A
First diagnosis	ESP_021	Sample	FFPE biopsy	M	37.3288	CL	N/A	/	E
First diagnosis	ESP_022	Sample	FFPE biopsy	M	28.1726	CL	L.infantum (Genotype A)	GGTAAGAACCTGGCGTCGAGCCACCGCGCGCTGCGCCGTCTGCGCACGGCGTGCGAGCGCGCGAAGCGCACGCTGTCGTCCGCGACGCAGGCGACGATCGAGATCGACGCGTTGTTCGAGAACGTTGACTTTCAGGCCACCATCACGCGCGCGCGCTTCGAGGAGCTGTGCGGCGACC	E
First diagnosis	ESP_023	Sample	FFPE biopsy	M	41.6356	CL	N/A	/	N/A
First diagnosis	ESP_024	Sample	FFPE biopsy	M	49.1616	CL	N/A	/	N/A
First diagnosis	ESP_025	Sample	FFPE biopsy	M	82.9288	CL	N/A	/	N/A
First diagnosis	ESP_026	Sample	FFPE biopsy	M	49.8548	CL	N/A	/	N/A
First diagnosis	ESP_027	Sample	FFPE biopsy	M	62.8	CL	N/A	/	N/A
First diagnosis	ESP_028	Sample	FFPE biopsy	F	NR	CL	N/A	/	N/A
First diagnosis	ESP_029	Sample	FFPE biopsy	M	53.6329	CL	L.infantum (Genotype A)	GGTAAGAACCTGGCGTCGAGCCACCGCGCGCTGCGCCGTCTGCGCACGGCGTGCGAGCGCGCGAAGCGCACGCTGTCGTCCGCGACGCAGGCGACGATCGAGATCGACGCGTTGTTCGAGAACGTTGACTTTCAGGCCACCATCACGCGCGCGCGCTTCGAGGAGCTGTGCGGCGACC	E
First diagnosis	ESP_030	Sample	FFPE biopsy	M	42.9973	CL	N/A	/	N/A
First diagnosis	ESP_031	Sample	FFPE biopsy	M	36.411	CL	N/A	/	N/A
First diagnosis	ESP_032	Sample	FFPE biopsy	M	40.8137	CL	L.infantum (Genotype A)	GGTAAGAACCTGGCGTCGAGCCACCGCGCGCTGCGCCGTCTGCGCACGGCGTGCGAGCGCGCGAAGCGCACGCTGTCGTCCGCGACGCAGGCGACGATCGAGATCGACGCGTTGTTCGAGAACGTTGACTTTCAGGCCACCATCACGCGCGCGCGCTTCGAGGAGCTGTGCGGCGACC	N/A
First diagnosis	ESP_033	Sample	FFPE biopsy	M	24.4685	CL	L.infantum (Genotype A)	GGTAAGAACCTGGCGTCGAGCCACCGCGCGCTGCGCCGTCTGCGCACGGCGTGCGAGCGCGCGAAGCGCACGCTGTCGTCCGCGACGCAGGCGACGATCGAGATCGACGCGTTGTTCGAGAACGTTGACTTTCAGGCCACCATCACGCGCGCGCGCTTCGAGGAGCTGTGCGGCGACC	E
First diagnosis	ESP_034	Sample	FFPE biopsy	F	54.3151	CL	L.infantum (Genotype A)	GGTAAGAACCTGGCGTCGAGCCACCGCGCGCTGCGCCGTCTGCGCACGGCGTGCGAGCGCGCGAAGCGCACGCTGTCGTCCGCGACGCAGGCGACGATCGAGATCGACGCGTTGTTCGAGAACGTTGACTTTCAGGCCACCATCACGCGCGCGCGCTTCGAGGAGCTGTGCGGCGACC	E
First diagnosis	ESP_035	Sample	FFPE biopsy	F	64.8959	CL	L.infantum (Genotype A)	GGTAAGAACCTGGCGTCGAGCCACCGCGCGCTGCGCCGTCTGCGCACGGCGTGCGAGCGCGCGAAGCGCACGCTGTCGTCCGCGACGCAGGCGACGATCGAGATCGACGCGTTGTTCGAGAACGTTGACTTTCAGGCCACCATCACGCGCGCGCGCTTCGAGGAGCTGTGCGGCGACC	E
First diagnosis	ESP_036	Sample	FFPE biopsy	F	74.5068	CL	L.infantum (Genotype A)	GGTAAGAACCTGGCGTCGAGCCACCGCGCGCTGCGCCGTCTGCGCACGGCGTGCGAGCGCGCGAAGCGCACGCTGTCGTCCGCGACGCAGGCGACGATCGAGATCGACGCGTTGTTCGAGAACGTTGACTTTCAGGCCACCATCACGCGCGCGCGCTTCGAGGAGCTGTGCGGCGACC	N/A
First diagnosis	ESP_037	Sample	FFPE biopsy	F	55.389	CL	N/A	/	N/A
First diagnosis	ESP_038	Sample	FFPE biopsy	F	74.0603	CL	N/A	/	N/A
First diagnosis	ESP_039	Sample	FFPE biopsy	M	75.263	CL	L.infantum (Genotype A)	GGTAAGAACCTGGCGTCGAGCCACCGCGCGCTGCGCCGTCTGCGCACGGCGTGCGAGCGCGCGAAGCGCACGCTGTCGTCCGCGACGCAGGCGACGATCGAGATCGACGCGTTGTTCGAGAACGTTGACTTTCAGGCCACCATCACGCGCGCGCGCTTCGAGGAGCTGTGCGGCGACC	E
First diagnosis	ESP_040	Sample	FFPE biopsy	F	65.3014	CL	L.infantum (Genotype A)	GGTAAGAACCTGGCGTCGAGCCACCGCGCGCTGCGCCGTCTGCGCACGGCGTGCGAGCGCGCGAAGCGCACGCTGTCGTCCGCGACGCAGGCGACGATCGAGATCGACGCGTTGTTCGAGAACGTTGACTTTCAGGCCACCATCACGCGCGCGCGCTTCGAGGAGCTGTGCGGCGACC	E
First diagnosis	ESP_041	Sample	FFPE biopsy	F	59.0274	CL	L.infantum (Genotype A)	GGTAAGAACCTGGCGTCGAGCCACCGCGCGCTGCGCCGTCTGCGCACGGCGTGCGAGCGCGCGAAGCGCACGCTGTCGTCCGCGACGCAGGCGACGATCGAGATCGACGCGTTGTTCGAGAACGTTGACTTTCAGGCCACCATCACGCGCGCGCGCTTCGAGGAGCTGTGCGGCGACC	E
First diagnosis	ESP_042	Sample	FFPE biopsy	F	56.4438	CL	N/A	/	E
First diagnosis	ESP_043	Sample	FFPE biopsy	M	50.8384	CL	L.infantum (Genotype A)	GGTAAGAACCTGGCGTCGAGCCACCGCGCGCTGCGCCGTCTGCGCACGGCGTGCGAGCGCGCGAAGCGCACGCTGTCGTCCGCGACGCAGGCGACGATCGAGATCGACGCGTTGTTCGAGAACGTTGACTTTCAGGCCACCATCACGCGCGCGCGCTTCGAGGAGCTGTGCGGCGACC	E
First diagnosis	ESP_044	Sample	FFPE biopsy	M	40.3041	CL	N/A	/	N/A
First diagnosis	ESP_045	Sample	FFPE biopsy	M	65.9041	CL	L.infantum (Genotype A)	GGTAAGAACCTGGCGTCGAGCCACCGCGCGCTGCGCCGTCTGCGCACGGCGTGCGAGCGCGCGAAGCGCACGCTGTCGTCCGCGACGCAGGCGACGATCGAGATCGACGCGTTGTTCGAGAACGTTGACTTTCAGGCCACCATCACGCGCGCGCGCTTCGAGGAGCTGTGCGGCGACC	E
